# Supplementary material for: The Mechanisms of Action of Hyperbaric Oxygen in Restoring Host Homeostasis during Sepsis
Source: Biomolecules. 2023 Aug 7;13(8):1228. doi: 10.3390/biom13081228 (PMC10452474; doi:10.3390/biom13081228)
Supplement: Supplementary file 1 [file biomolecules-13-01228-s001.zip]

Archive with 1 entries (1 files):
- biomolecules-2540691-supplementary.pdf
